# Supplementary material for: Variations in Ecuadorian Cocoa Fermentation and Drying at Two Locations: Implications for Quality and Sensory
Source: Foods. 2023 Dec 30;13(1):137. doi: 10.3390/foods13010137 (PMC10778537; doi:10.3390/foods13010137)
Supplement: Supplementary file 1 [file foods-13-00137-s001.zip]

Archive with 1 entries (1 files):
- foods-2777892-supplementary.pdf
